# Supplementary material for: Pre-arrest predictors of survival after resuscitation from out-of-hospital cardiac arrest in the elderly a systematic review
Source: BMC Geriatr. 2013 Jul 3;13:68. doi: 10.1186/1471-2318-13-68 (PMC3711933; doi:10.1186/1471-2318-13-68)
Supplement: Additional file 1 — Search strategy for MEDLINE. [file 1471-2318-13-68-S1.txt]

resuscitation[tiab] or "Resuscitation"[Mesh] OR cpr[tiab]
OR
mouth-to-mouth[tiab]
OR
"respiration, artificial"[MeSH Terms] OR "artificial ventilation"[TIAB]
OR
sudden death[tiab]
OR
active compression[tiab]
OR
acdr[tiab]
OR
acd-cpr[tiab]
OR
acd[tiab]
OR
decompression[tiab]
OR
cardiopump[tiab]
OR
"electric countershock"[MeSH Terms] OR ("electric"[All Fields] AND "countershock"[All Fields]) OR "electric countershock"[All Fields] OR "defibrillation"[All Fields]

AND

Elderly [tiab] OR community-dwelling [tiab] OR geriatric [tiab] OR “mini-mental state” [tiab] OR alzheimer [tiab] OR alzheimer’s [tiab] OR alzheimers [tiab] OR mmse [tiab] OR caregiver [tiab] OR caregivers [tiab] falls [tiab] OR Adl [tiab] OR Frailty [tiab] OR Gds [tiab] OR Ageing [tiab] OR “hip fracture” [tiab] OR ageing [tiab] OR elders [tiab] OR Frail [tiab] OR Mci [tiab] OR Demented [tiab] OR Psychogeriatrics [tiab] OR “cognitive impairment” [tiab] OR “postmenopausal women” [tiab] OR dementia [tiab] OR aging [tiab] OR older [tiab] OR “daily living” [tiab] OR “cognitive decline” [tiab] OR “cognitive impairment” [tiab] OR residents [tiab] OR “cognitive functioning” OR “old people” [tiab] Geriatric assessment [mh] OR aging [mh] OR frail elderly [mh] OR Alzheimer disease [mh] OR homes for the aged [mh] OR cognition disorders [mh] OR dementia [mh] OR Activities of daily living [mh] OR aged, 80 and over [mh]


AND


"overall performance category"[tiab] or OPC[tiab] OR "functional independence measurement"[tiab] or FIM OR SF-36 OR sf36 OR "quality of life"[MeSH Terms] OR "quality of life"[TIAB]or QOL OR "cerebral performance category"[tiab] or CPC[tiab] OR "mortality"[Subheading] OR "mortality"[tiab] OR "survival"[tiab] OR "survival"[MeSH Terms] or mortality[mesh terms]
OR
((discharge[tiab] or discharged[tiab]) AND alive[tiab])
OR
"spontaneous circulation"[tiab] OR ROSC[tiab]
OR
"restoration of circulation"[tiab]
OR
("quality of life" OR "qualities of life" OR "quality adjusted life years" OR "quality adjusted life year" OR "quality adjusted life years" OR "health status" OR "mental health" OR "well-being" OR "quality adjusted survival")
OR
"cerebral recovery"[tiab]
OR
"hospital discharge"[tiab]
OR
"discharged home"[tiab]
OR
died[tiab]
OR
"advanced directive"[tiab] or "advanced directives"[tiab]
OR
"value of life"[MesH]
OR
"Quality-Adjusted Life Years"[MesH]
OR
"quality adjusted life"[tiab]
OR
(qaly*[tiab] or qald*[tiab] or qale*[tiab] or qtime*[tiab])
OR
disability adjusted life[tiab]
OR
daly*[tiab]
OR
"health status indicators"[MesH]
OR
(sf36[TIAB] or "sf 36"[TIAB] or "short form 36"[TIAB] or "shortform 36"[TIAB] or "sf thirtysix"[TIAB] or "sf thirty six"[TIAB] or "shortform thirtysix"[TIAB] or "shortform thirty six"[TIAB] or "short form thirtysix"[TIAB] or "short form thirty six"[TIAB])
OR
(sf6[TIAB] or "sf 6"[TIAB] or "short form 6"[TIAB] or "shortform 6"[TIAB] or "sf six"[TIAB] or "sfsix"[TIAB] or "shortform six"[TIAB] or "short form six"[TIAB])
OR
(sf12[TIAB] or "sf 12"[TIAB] or "short form 12"[TIAB] or "shortform 12"[TIAB] or "sf twelve"[TIAB] or "sftwelve"[TIAB] or "shortform twelve"[TIAB] or "short form twelve"[TIAB])
OR
(sf16[TIAB] or "sf 16"[TIAB] or "short form 16"[TIAB] or "shortform 16"[TIAB] or "sf sixteen"[TIAB] or "sfsixteen"[TIAB] or "shortform sixteen"[TIAB] or "short form sixteen"[TIAB])
OR
(sf20[TIAB] or "sf 20"[TIAB] or "short form 20"[TIAB] or "shortform 20"[TIAB] or "sf twenty"[TIAB] or "sftwenty"[TIAB] or "shortform twenty"[TIAB] or "short form twenty"[TIAB])
OR
(euroqol[TIAB] or "euro qol"[TIAB] or eq5d[TIAB] or "eq 5d"[TIAB])
OR
(hql[TIAB] or hqol[TIAB] or "h qol"[TIAB] or hrqol[TIAB] or "hr qol"[TIAB]
OR
(hye[TIAB] or hyes[TIAB])
OR
health utilit*[tiab]
OR
(hui[TIAB] or hui1[TIAB] or hui2[TIAB] or hui3[TIAB])
OR
disutili*[tiab]
OR
rosser[tiab]
OR
"quality of wellbeing"[tiab]
OR
qwb[tiab]


NOT


((animals[mesh:noexp] not humans[mesh:noexp]) or
case reports[pt] or letter[pt])
